# Supplementary material for: Functional MRI Lateralization [M1] of dlPFC and Implications for Transcranial Magnetic Stimulation (TMS) Targeting
Source: Diagnostics (Basel). 2023 Aug 16;13(16):2690. doi: 10.3390/diagnostics13162690 (PMC10453109; doi:10.3390/diagnostics13162690)
Supplement: Supplementary file 1 [file diagnostics-13-02690-s001.zip]

Archive with 1 entries (1 files):
- diagnostics-2483071-supplementary.pdf
